# Supplementary material for: Synthesis and In Vitro Anticancer Activity of Novel 4-Aryl-3-(4-methoxyphenyl)-1-phenyl-1H-pyrazolo[3,4-b]pyridines Arrest Cell Cycle and Induce Cell Apoptosis by Inhibiting CDK2 and/or CDK9
Source: Molecules. 2023 Sep 4;28(17):6428. doi: 10.3390/molecules28176428 (PMC10490123; doi:10.3390/molecules28176428)
Supplement: Supplementary file 1 [file molecules-28-06428-s001.zip]

Archive with 1 entries (1 files):
- molecules-2496828-supplementary.pdf
